# Supplementary material for: Genomic Characteristics and Functional Analysis of Brucella sp. Strain WY7 Isolated from Antarctic Krill
Source: Microorganisms. 2023 Sep 11;11(9):2281. doi: 10.3390/microorganisms11092281 (PMC10536100; doi:10.3390/microorganisms11092281)
Supplement: Supplementary file 1 [file microorganisms-11-02281-s001.zip]

Archive with 4 entries (3 files):
- microorganisms-2529844-supplementary/
- microorganisms-2529844-supplementary/Figure S1.tif
- microorganisms-2529844-supplementary/Figure S2.tif
- microorganisms-2529844-supplementary/Supplementary-Figure Legends-V.pdf
